# Supplementary material for: Activation of p38 and JNK by ROS Contributes to Deoxybouvardin-Mediated Intrinsic Apoptosis in Oxaliplatin-Sensitive and -Resistant Colorectal Cancer Cells
Source: Antioxidants (Basel). 2024 Jul 19;13(7):866. doi: 10.3390/antiox13070866 (PMC11273932; doi:10.3390/antiox13070866)
Supplement: Supplementary file 1 [file antioxidants-13-00866-s001.zip]

Archive with 1 entries (1 files):
- antioxidants-3061808-supplementary.pdf
